# Supplementary material for: Developmental Differences on the Internal Reproductive Systems between the Prediapause and Prereproductive Riptortus pedestris Adults
Source: Insects. 2020 Jun 4;11(6):347. doi: 10.3390/insects11060347 (PMC7349029; doi:10.3390/insects11060347)
Supplement: Supplementary file 1 [file insects-11-00347-s001.zip]

Archive with 1 entries (1 files):
- 20200505-supplimentary information.doc
